# Supplementary material for: Rhizobium sp. IRBG74 Alters Arabidopsis Root Development by Affecting Auxin Signaling
Source: Front Microbiol. 2018 Jan 4;8:2556. doi: 10.3389/fmicb.2017.02556 (PMC5759036; doi:10.3389/fmicb.2017.02556)
Supplement: Supplementary file 1 [file Table1.XLSX]

## Sheet: Sheet1
Supplementary Table 1. Deferentially expressed genes at 24 hours.
gene_id	gene	IRGB-1C-1	IRGB-1C-2	IRGB-1C-3	IRGB-1T-1	IRGB-1T-2	IRGB-1T-3	Average of IRGB-1C	Average of IRGB-1T	Fold change (log2)	p_value	q_value
AT1G02920	ATGSTF7	181.048	187.958	186.058	24.7226	26.1861	27.8412	185.021	26.25	-2.8173	5e-05	0.000269263
AT1G02930	GSTF6	120.562	126.462	128.61	30.0528	30.5759	30.6115	125.211	30.4134	-2.04159	5e-05	0.000269263
AT1G04240	SHY2	10.1348	11.271	10.8222	28.8237	30.4587	29.2781	10.7427	29.5202	1.45835	5e-05	0.000269263
AT1G05650	AT1G05650	41.8417	40.76	47.2015	7.40858	6.77913	5.54714	43.2677	6.57828	-2.71751	5e-05	0.000269263
AT1G15580	IAA5	0.516983	0.786333	0.892474	13.9477	16.2919	14.2975	0.73193	14.8457	4.3422	5e-05	0.000269263
AT1G19220	ARF19	7.06553	6.6885	7.48472	15.5098	16.7755	15.5607	7.07958	15.9487	1.1717	5e-05	0.000269263
AT1G29500	SAUR66	0.243017	0.398062	0.629285	6.09465	5.09863	6.40922	0.423455	5.8675	3.79247	5e-05	0.000269263
AT1G29510	SAUR68	1.06408	0.684737	0.688851	4.85204	3.42709	4.38494	0.812556	4.22136	2.37717	0.00035	0.00158175
AT1G33790	AT1G33790	8.59098	7.81966	6.98188	29.3963	27.9562	27.9587	7.79751	28.4371	1.86669	5e-05	0.000269263
AT1G35240	ARF20	0.209563	0.213334	0.12059	0.583969	0.51538	0.571968	0.181162	0.557106	1.62067	0.004	0.0133492
AT1G37130	NIA2	53.6029	54.52	53.8335	240.322	227.111	235.219	53.9855	234.217	2.1172	5e-05	0.000269263
AT1G52830	IAA6	0.21365	0.410349	0.151365	1.86579	1.80733	2.31247	0.258455	1.9952	2.94855	0.00605	0.019
AT1G60010	AT1G60010	13.2502	16.5812	16.1609	106.389	108.198	115.113	15.3308	109.9	2.84169	5e-05	0.000269263
AT1G77760	NIA1	5.69317	6.18071	5.88354	158.733	155.184	159.597	5.91914	157.838	4.73691	5e-05	0.000269263
AT1G80240	AT1G80240	45.3391	43.8444	47.1319	212.133	195.182	201.459	45.4385	202.925	2.15896	5e-05	0.000269263
AT2G23170	GH3.3	4.69563	4.34152	4.74505	128.425	135.15	135.944	4.59407	133.173	4.85739	5e-05	0.000269263
AT2G30750	CYP71A12	35.1291	35.1999	33.0668	4.44016	3.7566	3.73843	34.4653	3.9784	-3.11488	5e-05	0.000269263
AT2G34650	PID	3.4657	2.55119	2.8668	8.3405	9.48769	9.60048	2.96123	9.14289	1.62645	5e-05	0.000269263
AT2G41100	TCH3	10.8049	11.5337	9.70756	126.216	128.034	131.567	10.6821	128.606	3.58969	5e-05	0.000269263
AT2G41380	AT2G41380	13.4152	12.2427	14.1269	72.0913	67.3524	69.1887	13.2616	69.5441	2.39067	5e-05	0.000269263
AT2G41810	AT2G41810	37.4811	37.1281	42.8217	6.97584	5.99304	6.24424	39.1436	6.40437	-2.61165	5e-05	0.000269263
AT2G47550	PME20	11.2101	11.6319	11.7772	50.1427	45.6478	46.9756	11.5397	47.5887	2.04401	5e-05	0.000269263
AT3G01190	PER27	315.532	302.732	292.429	89.3815	91.8709	93.5564	303.564	91.6029	-1.72854	5e-05	0.000269263
AT3G12830	SAUR72	9.15771	8.09544	9.41017	4.0874	3.37077	3.46096	8.88777	3.63971	-1.288	5e-05	0.000269263
AT3G15540	IAA19	5.72333	4.35261	3.08758	17.942	13.0085	14.6752	4.38784	15.2086	1.7933	5e-05	0.000269263
AT3G17600	IAA31	1.38956	1.09741	1.94904	3.96011	2.74915	2.79947	1.47867	3.16958	1.09999	0.00035	0.00158175
AT3G23030	IAA2	60.0802	69.5632	67.2622	183.09	195.252	194.253	65.6352	190.865	1.54001	5e-05	0.000269263
AT3G62100	IAA30	1.66377	1.2653	1.07707	5.53185	4.82266	4.18989	1.33538	4.84813	1.86018	5e-05	0.000269263
AT4G00080	UNE11	25.9026	28.3682	25.2478	99.2299	103.514	100.303	26.5062	101.016	1.93018	5e-05	0.000269263
AT4G01630	ATEXPA17	84.5328	88.6268	89.5709	12.5532	11.5161	12.2434	87.5768	12.1042	-2.85504	5e-05	0.000269263
AT4G08950	EXO	11.4526	12.8736	14.0428	52.6287	50.0341	51.3603	12.7897	51.341	2.00513	5e-05	0.000269263
AT4G11190	AT4G11190	27.4547	23.3012	21.8169	90.2488	93.1152	96.9748	24.1909	93.4463	1.94967	5e-05	0.000269263
AT4G14560	IAA1	8.6573	11.142	8.66823	57.7665	62.0746	52.0706	9.48918	57.3039	2.59428	5e-05	0.000269263
AT4G15290	ATCSLB05	22.5182	21.6006	23.0829	4.89971	3.85763	4.89912	22.4006	4.55215	-2.29891	5e-05	0.000269263
AT4G23700	ATCHX17	33.6006	32.6981	31.5474	4.71173	4.81943	3.89089	32.6154	4.47402	-2.86591	5e-05	0.000269263
AT4G27260	GH3.5	22.2748	21.2387	24.6936	177.727	180.06	184.832	22.7357	180.873	2.99195	5e-05	0.000269263
AT4G28640	IAA11	5.35836	5.94367	6.1404	16.9853	16.6562	18.2066	5.81414	17.2827	1.57169	5e-05	0.000269263
AT4G32280	IAA29	0.837721	0.78462	1.20515	2.33438	2.72375	1.89229	0.942497	2.31681	1.29758	0.00015	0.000739533
AT4G34710	ADC2	61.4661	58.252	58.3687	216.559	211.702	211.816	59.3623	213.359	1.84566	5e-05	0.000269263
AT4G37390	YDK1	20.0778	19.4051	22.3379	270.462	270.172	276.491	20.6069	272.375	3.72439	5e-05	0.000269263
AT5G06860	PGIP1	36.004	37.9256	39.6062	229.428	223.493	228.86	37.8453	227.26	2.58616	5e-05	0.000269263
AT5G12330	LRP1	2.41444	3.23346	1.91263	6.1215	4.21002	4.49932	2.52018	4.94361	0.972041	5e-05	0.000269263
AT5G38200	AT5G38200	2.56595	2.41889	2.72106	40.1154	40.0997	41.8393	2.56863	40.6848	3.98542	5e-05	0.000269263
AT5G40590	AT5G40590	6.67265	5.68085	6.37226	51.2499	54.3471	53.5642	6.24192	53.0537	3.08739	5e-05	0.000269263
AT5G46890	AT5G46890	155.07	139.672	136.118	25.5673	18.7681	20.9879	143.62	21.7744	-2.72155	5e-05	0.000269263
AT5G47450	ATTIP2;3	318.583	324.841	339.546	78.771	75.0644	74.6539	327.657	76.1631	-2.10502	5e-05	0.000269263
AT5G53250	AGP22	164.577	154.212	154.382	40.154	34.8223	41.1923	157.724	38.7229	-2.02614	5e-05	0.000269263
AT5G54490	PBP1	13.869	11.4775	13.4311	119.283	124.51	125.395	12.9259	123.063	3.25106	5e-05	0.000269263
AT5G54510	GH3.6	30.8795	29.2017	29.0944	216.265	217.385	220.72	29.7252	218.123	2.87539	5e-05	0.000269263
AT5G65640	bHLH093	21.2515	18.9705	20.4752	65.0509	73.5932	68.447	20.2324	69.0304	1.77056	5e-05	0.000269263
