# Supplementary material for: Rhizobium sp. IRBG74 Alters Arabidopsis Root Development by Affecting Auxin Signaling
Source: Front Microbiol. 2018 Jan 4;8:2556. doi: 10.3389/fmicb.2017.02556 (PMC5759036; doi:10.3389/fmicb.2017.02556)
Supplement: Supplementary file 3 [file Table3.XLSX]

## Sheet: Auxin signaling (35)
Supplementary Table 3. Functional annotation of genes in the node No. 1.
gene_id	gene	Function
AT2G26700	PID2	AGC (cAMP-dependent, cGMP-dependent and protein kinase C) kinase family protein
AT1G04250	AXR3	AUX/IAA transcriptional regulator family protein
AT1G76520	AT1G76520	Auxin efflux carrier family protein
AT5G65980	AT5G65980	Auxin efflux carrier family protein
AT5G16530	PIN5	Auxin efflux carrier family protein
AT1G23080	PIN7	Auxin efflux carrier family protein
AT5G54510	GH3.6	Auxin-responsive GH3 family protein
AT5G12330	LRP1	Lateral root primordium (LRP) protein-like protein
AT5G66350	SHI	Lateral root primordium (LRP) protein-like protein
AT3G51060	STY1	Lateral root primordium (LRP) protein-like protein
AT4G36260	STY2	Lateral root primordium (LRP) protein-like protein
AT2G34650	PID	protein serine/threonine kinase that may act as a positive regulator of cellular auxin efflux
AT1G16510	SAUR41	small auxin upregulated 41
AT1G29500	SAUR66	small auxin upregulated 66
AT1G29510	SAUR68	small auxin upregulated 68
AT3G12830	SAUR72	small auxin upregulated 72
AT2G18120	SRS4	SHI-related sequence 4
AT1G75520	SRS5	SHI-related sequence 5
AT1G19790	SRS7	SHI-related sequence 7
AT2G21400	SRS3	SHI-related sequence3
AT4G30080	ARF16	auxin response factor 16
AT1G19220	ARF19	auxin response factor 19
AT1G35240	ARF20	auxin response factor 20
AT3G07390	AIR12	auxin-induced in root cultures-like protein
AT4G02520	GSTF2	glutathione S-transferase PHI 2
AT4G37900	AT4G37900	hypothetical protein (duplicated DUF1399)
AT4G28640	IAA11	indole-3-acetic acid inducible 11
AT4G14550	IAA14	indole-3-acetic acid inducible 14
AT3G15540	IAA19	indole-3-acetic acid inducible 19
AT4G32280	IAA29	indole-3-acetic acid inducible 29
AT3G62100	IAA30	indole-3-acetic acid inducible 30
AT3G17600	IAA31	indole-3-acetic acid inducible 31
AT5G57420	IAA33	indole-3-acetic acid inducible 33
AT1G15580	IAA5	indole-3-acetic acid inducible 5
AT3G23030	IAA2	indole-3-acetic acid inducible 2
AT1G52830	IAA6	indole-3-acetic acid inducible 6
AT1G04240	IAA3	indole-3-acetic acid inducible 3
AT4G14560	IAA1	indole-3-acetic acid inducible
AT1G77690	LAX3	like AUX1 3
AT3G16500	PAP1	phytochrome-associated protein 1
