# Supplementary material for: Rhizobium sp. IRBG74 Alters Arabidopsis Root Development by Affecting Auxin Signaling
Source: Front Microbiol. 2018 Jan 4;8:2556. doi: 10.3389/fmicb.2017.02556 (PMC5759036; doi:10.3389/fmicb.2017.02556)
Supplement: Supplementary file 4 [file Table4.XLSX]

## Sheet: Development protein (Lateral ro
Supplementary Table 4. Functional annotation of genes in the node No. 2.
gene_id	gene name	Function
AT1G16510	SAUR41	root radial pattern formation
AT3G48740	SWEET11	root development
AT2G26700	PID2	functions in root phototropism
AT5G66350	SHI	Lateral Root Primordium type 1, C-terminal
AT4G36260	STY2	Lateral Root Primordium type 1, C-terminal
AT2G26330	ER	regulation of plant organ morphogenesis
AT2G45400	BEN1	multicellular organism development
AT3G51060	STY1	Lateral Root Primordium type 1, C-terminal
AT2G18120	SRS4	Lateral Root Primordium type 1, C-terminal
AT2G21400	SRS3	Lateral Root Primordium type 1, C-terminal
AT1G75520	SRS5	Lateral Root Primordium type 1, C-terminal
AT1G19790	SRS7	Lateral Root Primordium type 1, C-terminal
AT5G12330	LRP1	root development
AT5G65640	bHLH093	multicellular organism development
AT1G29500	SAUR66	regulation of organ growth
AT2G34650	PID	root hair initiation/functions in root phototropism
AT1G29510	SAUR68	regulation of organ growth
AT3G12830	SAUR72	multicellular organism development
