# Supplementary material for: Rhizobium sp. IRBG74 Alters Arabidopsis Root Development by Affecting Auxin Signaling
Source: Front Microbiol. 2018 Jan 4;8:2556. doi: 10.3389/fmicb.2017.02556 (PMC5759036; doi:10.3389/fmicb.2017.02556)
Supplement: Supplementary file 5 [file Table5.XLSX]

## Sheet: Sheet1
Supplementary Table 5. Functional annotation of genes in the node No. 3.
Gene ID	Gene name	Function
AT2G18470	PERK4	transmembrane receptor protein serine/threonine kinase activity
AT3G13380	BRL3	transmembrane receptor protein tyrosine kinase activity
AT5G46330	FLS2	transmembrane receptor protein serine/threonine kinase activity
AT2G26330	ER	transmembrane receptor protein kinase activity
AT1G23080	PIN7	auxin polar transport
AT5G16530	PIN5	auxin polar transport
AT1G77690	LAX3	auxin influx transmembrane transporter activity
AT1G29500	SUAR66	auxin polar transport
AT1G29510	SAUR68	auxin polar transport
AT5G23990	ATFRO5	ion transport
AT4G23400	PIP1D	ion transmembrane transport/water channel activity
AT2G37180	RD28	ion transmembrane transport/water channel activity
AT3G07390	AIR12	metal ion binding
AT5G60660	PIP2F	water channel activity
AT3G61430	PIP1A	water channel activity
AT3G15340	PPI2	regulation of proton transport
AT3G48740	SWEET11	sucrose transport
AT5G57350	HA3	ATP hydrolysis coupled proton transport
AT5G40780	LHT1	amino acid transmembrane transporter activity
AT3G44300	NIT2	response to bacterium
AT1G20850	XCP2	defense response to bacterium
AT1G65310	ATXTH17	xyloglucan:xyloglucosyl transferase activity
AT1G31650	ATROPGEF14	Rho guanyl-nucleotide exchange factor activity
AT1G03870	FLA9	plasma membrane
AT3G16770	RAP2.3	plasma membrane
AT2G39370	MAKR4	plasma membrane
AT5G56540	AGP14	anchored component of membrane
AT5G53250	AGP22	anchored component of membrane
